# Supplementary material for: Correction: The Role of the Mammalian DNA End-processing Enzyme Polynucleotide Kinase 3’-Phosphatase in Spinocerebellar Ataxia Type 3 Pathogenesis
Source: PLoS Genet. 2024 Jan 18;20(1):e1011124. doi: 10.1371/journal.pgen.1011124 (PMC10795974; doi:10.1371/journal.pgen.1011124)
Supplement: S7 File — (XLSX) [file pgen.1011124.s007.xlsx]

## Sheet: Sheet1
		Data Summary
		Fig. 3A							Fig. 3B
			Mean	SD						Mean	SD
		PNKP (50 fmoles)	1	0					PNKP (50 fmoles)	1	0
		PNKP + Q29 (25 fmoles)	2.06	0.12741					Q72 (50 fmoles)	0.125	0.035355
		PNKP + Q29 (50 fmoles)	2.47	0.362261					PNK+1:1 Q72	0.635	0.007071
		PNKP + Q29 (100 fmoles)	3.19	0.345012					PNK+1:2 Q72	0.505	0.007071
		PNKP + Q29 (200 fmoles)	4.07	0.496622					PNK+1:4 Q72	0.265	0.06364
		PNKP + Q29 (400 fmoles)	3.62	0.608632
		Q29 (400 fmoles)	0.53	0.472582
		Fig. 4B
			Mean	SD
		Ctrl siRNA SH-SY5Y	100	0
		ATXN3 siRNA SH-SY5Y	27.84	5.43765
		ATXN3 siRNA SH-SY5Y + Q29 (10 fmoles)	30.23	1.23744
		ATXN3 siRNA SH-SY5Y + Q29 (25 fmoles)	47.73	1.56271
		ATXN3 siRNA SH-SY5Y + Q29 (50 fmoles)	51.65	0.926631
		ATXN3 siRNA SH-SY5Y + Q29 (100 fmoles)	55.32	1.95869
											Fig. 6C
												PNKP activity (AU)	SD
											WT PN	1	0
		Fig. 6A					Fig. 6B				TG PN	0.79409	0.081674
			% product	SD				Tail moment	SD		WT SN	1	0
	1	Control	84	4.016		1	Control	6.18329	1.01335		TG SN	1.05213	0.067699
	2	Q-23	69	3.196		2	Q-23	7.30265	1.69904		WT DCN	1	0
	3	Q-70	36	6.007		3	Q-70	19.0743	2.04457		TG DCN	0.535672	0.141843
	4	No protein	0.1	0							WT HP	1	0
											TG HP	0.805545	0.071128
			Fig S6A			Fig S6B
			Polβ activity (AU)	SD		% Ligase activity	SD
		1	100		1	0.1
		2	97		2	22
		3	99		3	24
		4	100		4	23
		5	99		5	22
					6	25

## Sheet: Sheet2
	Underlying individual data
	Fig. 3A							Fig. 3B
	Underlying data	expt1	expt2	expt3	Mean	S dev
	PNKP (50 fmoles)	1	1	1	1	0		Underlying data	expt1	expt 2	Mean	S dev
	PNKP + Q29 (25 fmoles)	2.13	2.15	1.92	2.06667	0.12741		PNKP (50 fmoles)	1	1	1	0
	PNKP + Q29 (50 fmoles)	2.79	2.56	2.08	2.47667	0.362261		Q72 (50 fmoles)	0.15	0.1	0.125	0.0353553
	PNKP + Q29 (100 fmoles)	3.2	2.85	3.54	3.19667	0.345012		PNK+1:1 Q72	0.64	0.63	0.635	0.00707107
	PNKP + Q29 (200 fmoles)	4.2	3.53	4.5	4.07667	0.496622		PNK+1:2 Q72	0.5	0.51	0.505	0.00707107
	PNKP + Q29 (400 fmoles)	3.7	2.98	4.19	3.62333	0.608632		PNK+1:4 Q72	0.22	0.31	0.265	0.0636396
	Q29 (400 fmoles)	0.7	0.9	0	0.533333	0.472582
								Final processed data	Mean	SD
	Final processed data	Mean	SD					PNKP (50 fmoles)	1	0
	PNKP (50 fmoles)	1	0					Q72 (50 fmoles)	0.125	0.035355
	PNKP + Q29 (25 fmoles)	2.06	0.12741					PNK+1:1 Q72	0.635	0.007071
	PNKP + Q29 (50 fmoles)	2.47	0.362261					PNK+1:2 Q72	0.505	0.007071
	PNKP + Q29 (100 fmoles)	3.19	0.345012					PNK+1:4 Q72	0.265	0.06364
	PNKP + Q29 (200 fmoles)	4.07	0.496622
	PNKP + Q29 (400 fmoles)	3.62	0.608632
	Q29 (400 fmoles)	0.53	0.472582
	Fig. 4B
	Underlying data	expt1	expt2	Mean	Sdev
	Ctrl siRNA SH-SY5Y	100	100	100	0
	ATXN3 siRNA SH-SY5Y	31.69	24	27.845	5.43765
	ATXN3 siRNA SH-SY5Y + Q29 (10 fmoles)	31.11	29.36	30.235	1.23744
	ATXN3 siRNA SH-SY5Y + Q29 (25 fmoles)	48.84	46.63	47.735	1.56271
	ATXN3 siRNA SH-SY5Y + Q29 (50 fmoles)	52.35	51.04	51.695	0.92631
	ATXN3 siRNA SH-SY5Y + Q29 (100 fmoles)	56.71	53.94	55.325	1.95869
	Final processed data	Mean	SD
	Ctrl siRNA SH-SY5Y	100	0
	ATXN3 siRNA SH-SY5Y	27.84	5.43765										Underlying data
	ATXN3 siRNA SH-SY5Y + Q29 (10 fmoles)	30.23	1.23744									Fig. 6C	Relative change (mixing nuclear extracts from 5 individual mice brain sections in equimolar proportion)
	ATXN3 siRNA SH-SY5Y + Q29 (25 fmoles)	47.73	1.56271										Expt1	Expt2	Mean	S dev
	ATXN3 siRNA SH-SY5Y + Q29 (50 fmoles)	51.65	0.926631									WT PN	1	1	1	0
	ATXN3 siRNA SH-SY5Y + Q29 (100 fmoles)	55.32	1.95869									TG PN	0.851842	0.736337	0.79409	0.0816744
												WT SN	1	1	1	0
	Fig. 6A							Fig. 6B				TG SN	1.00426	1.1	1.05213	0.067699
	Underlying data	Expt1	Expt2	Mean	S Dev				Tail moment	SD		WT DCN	1	1	1	0
1	Control	81.32	87	84.16	4.016		1	Control	6.18329	1.01335		TG DCN	0.63597	0.435374	0.535672	0.141843
2	Q-23	66.48	71	68.74	3.196		2	Q-23	7.30265	1.69904		WT HP	1	1	1	0
3	Q-70	31.504	40	35.752	6.007		3	Q-70	19.0743	2.04457		TG HP	0.75525	0.85584	0.805545	0.0711279
4	No protein	0.1	0.1	0.1	0			See detailed Comet tail calculation in a separate excel file
												Final Processed data
													PNKP activity (Activity unit; AU)	SD
	Final processed data	% product	SD									WT PN	1	0
1	Control	84	4.016									TG PN	0.79409	0.081674
2	Q-23	69	3.196									WT SN	1	0
3	Q-70	36	6.007									TG SN	1.05213	0.067699
4	No protein	0.1	0									WT DCN	1	0
												TG DCN	0.535672	0.141843
												WT HP	1	0
												TG HP	0.805545	0.071128
	Only Final processed data available
	Fig S6A			Fig S6B
	Polβ activity (AU)			% Ligase activity
1	100		1	0.1
2	97		2	22
3	99		3	24
4	100		4	23
5	99		5	22
			6	25
